# Supplementary material for: Molecular Epidemiology of Pseudomonas aeruginosa in Brazil: A Systematic Review and Meta-Analysis
Source: Antibiotics (Basel). 2024 Oct 17;13(10):983. doi: 10.3390/antibiotics13100983 (PMC11504043; doi:10.3390/antibiotics13100983)
Supplement: Supplementary file 1 [file antibiotics-13-00983-s001.zip]

Archive with 1 entries (1 files):
- antibiotics-3223167-supplementary-Table S1.xlsx
