# Supplementary material for: Molecular Epidemiology of Pseudomonas aeruginosa in Brazil: A Systematic Review and Meta-Analysis
Source: Antibiotics (Basel). 2024 Oct 17;13(10):983. doi: 10.3390/antibiotics13100983 (PMC11504043; doi:10.3390/antibiotics13100983)
Supplement: Supplementary file 1 [file antibiotics-13-00983-s001.zip › antibiotics-3223167-supplementary-Table S1.xlsx]

## Sheet: FULL DATA_OCT2024
Authors	Title	Type of Study	Isolates period	Region/Location	Setting	Nº of samples	Nº of MLST typed samples	MLST genotypes	HRC	Different STs per study	Resistance features	Resistance markers	Virulence markers
Silva et al. (2011)	SPM-1-Producing Pseudomonas aeruginosa: Analysis of the Ancestor Relationship Using Multilocus Sequence Typing, Pulsed-Field Gel Electrophoresis, and Automated Ribotyping	Retrospective cross-sectional	2000 – 2004	Southeast region	Clinical	55	55	ST277 (49/55 - 89.09%) ST235 (1/55 - 1.82%) ST593 (3/55 - 5.45%) ST594 (1/55 - 1.82%) ST595 (1/55 - 1.82%)	Yes - 50/55/ (90.9%)	5	Carbapenem resistance 50/55 (100.0%)	blaSPM-1 (50/55, 90.9%), blaIMP-1 (3/55, 5.5%)	Not detected
Cavalcanti et al. (2015)	Mutational and acquired carbapenem resistance mechanisms in multidrug resistant Pseudomonas aeruginosa clinical isolates from Recife, Brazil	Retrospective cross-sectional	2008 – 2010	Northeast region	Clinical	10	10	ST235 (3/10 - 30.0%) ST446 (1/10 - 10.0%) ST1560 (1/10 - 10.0%) ST1419 (2/10 - 20.0%) ST1126 (2/10 - 20.0%) ST277 (1/10 - 10.0%) ST244 (2/10 - 20.0%)	Yes - 6/10 (60.0%) - ST277, ST235, ST244	7	MDR 10/10 (100.0%) and 8/10 (80.0%) Carbapenem resistance	blaSPM-1: 4/10 (40%) blaKPC-2: 1/10 (10%) blaGES-1: 5/10 (50%) aac(6')-Ib: 5/10 (50%) ant(2'')-Ia: 5/10 (50%) aph(3')-VIa: 3/10 (30%) rmtD: (1/10, 10%) Class 1 integrons: (10/10, 100%) oprD mutations: (10/10, 100%) Efflux pump overexpression: MexAB-OprM, MexXY-OprM 9/10 (90%) AmpC overexpression: 3/10 (30%)	Not detected
Miranda et al. (2015)	Genotypic characteristics of multidrug-resistant Pseudomonas aeruginosa from hospital wastewater treatment plant in Rio de Janeiro, Brazil	Retrospective cross-sectional	2008 and 2010	Southeast region	Hospital wastewater treatment plant	41	36	ST244 (8/36 - 22.22%) ST1853 (2/36 - 5.56%) ST1854 (1/36 - 2.78%) ST1855 (2/36 - 5.56%) ST1856 (1/36 - 2.78%) ST1857 (1/36 - 2.78%) ST1858 (2/36 - 5.56%) ST1859 (8/36 - 22.22%) ST1860 (1/36 - 2.78%) ST1861 (1/36 - 2.78%) ST1862 (4/36 - 11.11%) ST238 (1/36 - 2.78%) ST381 (1/36 - 2.78%) ST595 (3/36 - 8.33%)	Yes - 8/41 (19.51%) - ST244	14	MDR: 34/41 (82.9%), XDR: 7/41 (17.1%), 16/41 (39.0%) Carbapenem resistance	blaSHV: 7/41 (17.1%) blaKPC: 14/41 (34.1%) blaVIM: 14/41 (34.1%) blaSPM: 6/41 (14.6%) blaTEM: 13/41 (31.7%) blaCTX-M-1: 1/41 (2.4%)	Not detected
Silva et al. (2016)	Molecular characterization of multidrug-resistant (MDR) Pseudomonas aeruginosa isolated in a burn center	Retrospective cross-sectional	2012	Southeast region	Burn center: Clinical and Clinical environment	35	10	ST 2236 (5/14.28%) ST 2237 (5/14.28%)	No (0.0%)	2	MDR (25/35 - 71.4%), Carbapenem resistance: 8/35 (22.9%)	blaGES-1: 12/35 (34.3%), blaCTX-M: 1/35 (2.9%)	exoS: 25/35 (71.4%), exoU: 5/35 (14.3%)
Cacci et al. (2016)	Mechanisms of carbapenem resistance in endemic Pseudomonas aeruginosa isolates after an SPM-1 metallo-β-lactamase producing strain subsided in an intensive care unit of a teaching hospital in Brazil	Retrospective cross-sectional	2007-2008	Southeast region	Clinical and Clinical environment	482	14	ST1027 (1/14 - 7.14%) ST1602 (2/14 - 14.29%) ST1603 (1/14 - 7.14%) ST1767 (1/14 - 7.14%) ST1768 (1/14 - 7.14%) ST1769 (1/14 - 7.14%) ST1844 (1/14 - 7.14%) ST235 (1/14 - 7.14%) ST244 (1/14 - 7.14%) ST277 (1/14 - 7.14%) ST446 (1/14 - 7.14%) ST532 (1/14 - 7.14%) ST890 (1/14 - 7.14%)	Yes - (3/14 - 21.42%) - ST235, ST244 and ST277	13	Carbapenem resistance: 35/35 (100.0%)	blaSPM-1: 1 environmental isolate (CTI33), blaGES-1: 4/35 (11.4%), AmpC overexpression: 10/35 (28.6%), oprD mutations: 10/10 (100%): Frameshift mutations (6/10, 60%), base pair substitutions (3/10, 30%), and a 4-bp insertion (1/10, 10%). Efflux pump overexpression: MexXY-OprM, MexAB-OprM	Not detected
Chaves et al. (2017)	High mortality of bloodstream infection outbreak caused by carbapenem-resistant P. aeruginosa producing SPM-1 in a bone marrow transplant unit	Retrospective case-control study	2011-2013	Southeast region	Clinical	29	3	ST277 (3/3 - 100.0%)	Yes - ST277 (3/3 - 100.0%)	1	Carbapenem resistance (29/29 - 100.0%)	blaSPM-1: 24.14% (7/29), blaKPC: 24.14% (7/29), aph(3')-IIb, aadA7, aacA4, blaOXA-50, blaOXA-56, blaPAO, aac(6')Ib-cr, fosA, catB7, cmx, sul1 (3/29 - 10.34%)	exoS and exoY (3/29 - 10.34%)
Martins et al. (2018)	Comparative Genomics of Nonoutbreak Pseudomonas aeruginosa Strains Underlines Genome Plasticity and Geographic Relatedness of the Global Clone ST235	Retrospective cross-sectional	2012	Southeast region	Environmental (Migratory birds)	20	20	ST235 3/20 (15%) ST10 1/20 (5%) ST231 1/20 (5%) ST245 1/20 (5%) ST252 1/20 (5%) ST253 1/20 (5%) ST455 1/20 (5%) ST498 1/20 (5%) ST606 1/20 (5%) ST1290 1/20 (5%) ST1993 1/20 (5%) ST2235 1/20 (5%) ST381 1/20 (5%) ST190 1/20 (5%) ST244 2/20 (10%)	Yes - 5/20 (25.0%) - ST235, ST244	15	Carbapenem resistance: 20/20 (100.0%)	blaOXA-50 20/20 (100.0%), blaPAO 20/20 (100.0%), aph(3')Iib 20/20 (100.0%), aac(6')Ib-cr 3/20 (15%)	exoS (13/20 - 65.0%), exoT (20/20 - 100.0%), exoY (17/20 85.0%), exoU (6/20 - 30.0%)
Bruggemann et al. (2018)	SPM-1-producing Pseudomonas aeruginosa ST277 clone recovered from microbiota of migratory birds	Retrospective cross-sectional	1994-2016	Southeast region	Clinical	9	9	ST277: 9/9 (100%)	Yes - 9/9 (100.0%) - ST277	1	Carbapenem resistance (9/9 - 100.0%), MDR (2/9 - 22.23%), XDR (7/9 - 77.7% )	blaSPM-1: 7/9 (77.8%) blaOXA-56: 9/9 (100%) rmtD-1: 9/9 (100%) aacA4: 9/9 (100%) aac(6')-Ib-cr: 9/9 (100%) Efflux pump overexpression: MexXY-OprM, MexAB-OprM	Not detected
Santos et al. (2019)	Epidemiology and antibiotic resistance trends in clinical isolates of Pseudomonas aeruginosa from Rio de janeiro - Brazil: Importance of mutational mechanisms over the years	Retrospective cross-sectional	1995-2015	Southeast region	Clinical	88	52	ST1117 (3/52 - 5.77%) ST1560 (3/52 - 5.77%) ST1945 (3/52 - 5.77%) ST244 (5/52 - 9.62%) ST277 (11/52 - 21.15%) ST487 (4/52 - 7.69%) ST1791 (3/52 - 5.77%) ST1860 (4/52 - 7.69%) ST804 (11/52 - 21.15%) ST1602 (3/52 - 5.77%) ST1944 (2/52 - 3.85%)	Yes - 16/52 (30.76%) - ST277, ST244	11	MDR: 31.8%, XDR: 28.4%, Colistin resistance: 3.5%, 66 Carbapenem resistance	blaTEM (2/88 = 2.27%), blaSHV (3/88 = 3.41%), blaCTX-M (1/88 = 1.14%), blaSPM (3/88 = 3.41%), blaKPC-2 (5/88 = 5.68%), 16S RNA methylase gene: (5/88 = 5.68%), oprD mutations (Deletion: 8/24 = 33.33%) Insertion: (4/24 = 16.67%)), mexT mutations (Deletion of 8 nucleotides) (26/27 = 96.30%), gyrA mutations (Thr83Ile) (21/27 = 77.78%)	Not detected
Rodrigues et al. (2020)	High prevalence of atypical virulotype and genetically diverse background among Pseudomonas aeruginosa isolates from a referral hospital in the Brazilian Amazon	Retrospective cross-sectional	2010-2013	North region	Referral hospital/Clinical	54	54	ST2524 (8/54 - 14.81%) ST2541 (2/54 - 3.70%) ST2552 (2/54 - 3.70%) ST2554 (1/54 - 1.85%) ST2555 (1/54 - 1.85%) ST2556 (2/54 - 3.70%) ST2603 (1/54 - 1.85%) ST111 (2/54 - 3.70%) ST170 (1/54 - 1.85%) ST235 (5/54 - 9.26%) ST244 (9/54 - 16.67%) ST277 (6/54 - 11.11%) ST360 (1/54 - 1.85%) ST463 (1/54 - 1.85%) ST500 (2/54 - 3.70%) ST508 (1/54 - 1.85%) ST1076 (1/54 - 1.85%) ST1197 (1/54 - 1.85%) ST1284 (4…	Yes - 22/54 (40.7%) - ST244, ST277, ST 111, ST235	22	XDR: 16/54 (29.6%), MDR: 6/54 (11.1%), ModR: 23/54 (42.6%), MultiS: 9/54 (16.7%)	blaCTX-M1: 20.4% (11/54), blaSPM-1: 5/54 (9.2%), blaOXA-2: 3/54 (5.5%), blaOXA-10: 3/54 (5.5%)	algU: 25/54 (46.3%), algD: 54/54 (100%), aprA: 37/54 (68.5%), lasA: 21/54 (38.9%), lasB: 54/54 (100%), toxA: 47/54 (87.0%), exoS: 54/54 (100%), exoT: 39/54 (72.2%), exoU: 30/54 (55.6%), exoY: 41/54 (75.9%), phzI: 51/54 (94.4%), phzII: 39/54 (72.2%), phzM: 41/54 (75.9%), phzS: 37/54 (68.5%), phzH: 38/54 (70.4%), lasI: 51/54 (94.4%), lasR: 50/54 (92.6%), rhlL: 54/54 (100%), rhlR: 54/54 (100%)
Esposito et al. (2021)	Genomic Analysis of Carbapenem-Resistant Pseudomonas aeruginosa Isolated From Urban Rivers Confirms Spread of Clone Sequence Type 277 Carrying Broad Resistome and Virulome Beyond the Hospital	Retrospective cross-sectional	2016	Southeast region	Impacted urban rivers (environmental)	2	2	ST277 (2/2 - 100.0%)	Yes - 2/2 (100.0%)	1	MDR (2/2 - 100.0%)	blaSPM-1, blaOXA-56, blaOXA-396, blaOXA-494, blaPAO, aacA4, aadA7, aph(3')-IIb, rmtD1, aac(6')Ib-cr, gyrA (T83I), parC (S87L), crpP (Pa19 only), cmx, sul1, fosA, pcoABD, qacE, qacA, sugE (2/2 - 100.0%)	lasA, lasB, lasI, ptxR, alg cluster, pvdA, pvdF, pvdG, cup family, flgABCDEFGHIJLMN, pyo5, imm2, cea, gspDEF, exoYST, vgrD2/vgrD4, toxA (2/2 - 100.0%)
Luz et al. (2021)	Genetic characteristics and phylogenetic analysis of Brazilian clinical strains of Pseudomonas aeruginosa harboring CRISPR/Cas systems	Retrospective cross-sectional	2010, 2015 and 2016	Northeast region	Clinical	13	13	ST244 (2/13 - 15.38%) ST1394 (1/13 - 7.69%) ST252 (1/13 - 7.69%) ST3079 (3/13 - 23.07%) ST357 (2/13 - 15.38%) ST3078 (1/13 - 7.69%) ST275 (1/13 - 7.69%) ST3080 (1/13 - 7.69%) ST3137 (1/13 - 7.69%)	Yes - (4/13 - 30.76%) - ST244 (2) ST357(2)	9	Carbapenem resistance (13/13 - 100.0%)	Not detected/reported	Not detected
Santos et al. (2023)	Endemic High-Risk Clone ST277 Is Related to the Spread of SPM-1-Producing Pseudomonas aeruginosa during the COVID-19 Pandemic Period in Northern Brazil	Retrospective cross-sectional	2018-2021	North region	Clinical	34	19	ST277 (18/19 - 94.74%), ST2711 (1/19 - 5.26%)	Yes - (18/19 - 94.74%) - ST277	2	MDR: 22/34 (64.7%) XDR: 12/34 (35.3%) DTR: 9/34 (26.5%)	blaSPM-1: 34/34 (100%), aac(6')-Ib1, aadA7, aph(3')-IIb, blaOXA-494, blaOXA-56, blaPDC-374, catB7, cmx, crpP, fosA-354827590, rmtD1, and sul (9/10 – 90.0%); aac(6')-Ib1, aadA7, aph(3')-IIb, blaOXA-50, blaOXA-56, blaPDC-374, catB7, cmx, crpP, fosA-354827590, rmtD1, and sul (1/10 – 10.0%)	exo S, exoT and exoY 20/20 (100.0%)
